# Supplementary material for: Post-translational modifications of collagen type I in osteogenesis imperfecta: Systematic review and meta-analysis
Source: Bone Rep. 2025 Dec 12;28:101894. doi: 10.1016/j.bonr.2025.101894 (PMC12794236; doi:10.1016/j.bonr.2025.101894)
Supplement: Supplementary file 3 — Supplementary material 3 [file mmc3.xlsx]

## Sheet: Sheet1
ID	Author	Title	Year	Dataset Inclusion	Study_type	Data Type (individual or aggregate)	OI Type	OI Type corrected for systematic review	N for aggregate data	Method to determine OI Type	Mutation	Collagen Type	Age	Sex
Qualitative
1	Barsh, G. S.;Byers, P. H.	Reduced secretion of structurally abnormal type I procollagen in a form of osteogenesis imperfecta	1981	QA	case	individual	2	2	NA	inference based on death	NA	NA	7 months	NA
2	Sippola, M.;Kaffe, S.;Prockop, D. J.	A heterozygous defect for structurally altered pro-alpha 2 chain of type I procollagen in a mild variant of osteogenesis imperfecta.	1984	QA	case	individual	mild	1	NA	Text	NA	ProA2	5	M
3	de Vries, W. N.;de Wet, W. J.	The molecular defect in an autosomal dominant form of osteogenesis imperfecta.	1986	QA	case	individual	moderate/severe	4	NA	text disgree with type 1 classification	NA	NA	59	F
4	Wenstrup, R. J.;Tsipouras, P.;Byers, P. H.	Osteogenesis imperfecta type IV. Biochemical confirmation of genetic linkage to the pro alpha 2(I) gene of type I collagen	1986	QA	small	individual	3	3	NA	inference based on description could be 4 III-6	NA	NA	8	M
5	Wenstrup, R. J.;Hunter, A. G.;Byers, P. H.	Osteogenesis imperfecta type IV: evidence of abnormal triple helical structure of type I collagen	1986	QA	case	individual	4	4	NA	text	NA	NA	1	M
6	Vogel, B. E.;Minor, R. R.;Freund, M.;Prockop, D. J.	A point mutation in a type I procollagen gene converts glycine 748 of the alpha 1 chain to cysteine and destabilizes the triple helix in a lethal variant of osteogenesis imperfecta	1987	QA	case	individual	2	2	NA	Text	G748C	ProA1	27 weeks	M
6	Bateman, J. F.;Chan, D.;Walker, I. D.;Rogers, J. G.;Cole, W. G.	Lethal perinatal osteogenesis imperfecta due to the substitution of arginine for glycine at residue 391 of the alpha 1(I) chain of type I collagen	1987	QA	case	individual	2	2	NA	text	G391R	ProA1	NA	F
7	Bateman, J. F.;Mascara, T.;Chan, D.;Cole, W. G.	A structural mutation of the collagen alpha 1(I)CB7 peptide in lethal perinatal osteogenesis imperfecta	1987	SR,QA	case	individual	2	2	NA	Text	NA	NA	15 days	F
9	Willing, M. C.;Cohn, D. H.;Starman, B.;Holbrook, K. A.;Greenberg, C. R.;Byers, P. H.	Heterozygosity for a large deletion in the alpha 2(I) collagen gene has a dramatic effect on type I collagen secretion and produces perinatal lethal osteogenesis imperfecta	1988	QA	case	individual	2	2	NA	text	Deletion in exon resulting in removal of 180 AA	A2	Few hours	NA
10	Byers, P. H.;Starman, B. J.;Cohn, D. H.;Horwitz, A. L.	A novel mutation causes a perinatal lethal form of osteogenesis imperfecta. An insertion in one alpha 1(I) collagen allele (COL1A1)	1988	QA	case	individual	2	2	NA	text	insertion of 50-70residues between 123-212 residues	A1	Few hours	NA
11	Tenni, R.;Cetta, G.;Dyne, K.;Valli, M.;Zanaboni, G.;Castellani, A. A.	Severe nonlethal osteogenesis imperfecta: biochemical heterogeneity	1988	MA,QA	small	individual	3	3	NA	text	NA	NA	9	M
11					small		3	3	NA	text	NA	NA	10	M
11					small		3	3	NA	text	NA	NA	2	M
12	Bateman, J. F. Chan, D. Lamande, Mascara, T. Cole, W. G.	Biochemical Heterogeneity of type I collagen mutation in osteogenesis imperfecta	1988	QA	case	individual	3	3	NA	text	NA	NA	NA	NA
13	Superti-Furga, A.;Royce, P. M.;Pistone, F. M.;Romano, C.;Steinmann, B.	Delayed triple-helix formation of abnormal type I collagen is corrected by reduced temperature. Studies of a family with variable expression of osteogenesis imperfecta	1988	QA	case	individual	3	3	NA	text	NA	NA	NA	M
14	Wenstrup, R. J.;Cohn, D. H.;Cohen, T.;Byers, P. H.	Arginine for glycine substitution in the triple-helical domain of the products of one alpha2(I) collagen allele (COL1A2) produces the osteogenesis imperfecta type IV phenotype	1988	QA	case	individual	1	1	NA	text	NA	NA	42	F
15	Marini, D. K. Grange, G. S. Gottesman, M. B. Lewis and D. A. Koeplin	Osteogenesis imperfecta type IV. Detection of a point mutation in one alpha 1(I) collagen allele (COL1A1) by RNA/RNA hybrid analysis	1989	QA	case	individual	4	4	NA	text	G832S	NA	4	F
16	Constantinos D. Constantinou, * and D. J. Prockop	A lethal variant of osteogenesis imperfecta has a single base mutation that substitutes cysteine for glycine 904 of the alpha 1(I) chain of type I procollagen. The asymptomatic mother has an unidentified mutation producing an overmodified and unstable type I procollagen	1989	QA	case	individual	2	2	Na	inference	G904C	A1	few weeks	F
17	Baldwin, C. T.;Constantinou, C. D.;Dumars, K. W.;Prockop, D. J.	A single base mutation that converts glycine 907 of the alpha 2(I) chain of type I procollagen to aspartate in a lethal variant of osteogenesis imperfecta. The single amino acid substitution near the carboxyl terminus destabilizes the whole triple helix	1989	QA	case	individual	2	2	NA	text	G907D	A2	hours	F
18	Starman, B. J.;Eyre, D.;Charbonneau, H.;Harrylock, M.;Weis, M. A.;Weiss, L.;Graham Jr, J. M.;Byers, P. H.	Osteogenesis imperfecta. The position of substitution for glycine by cysteine in the triple helical domain of the Proalpha1(I) chains of type I collagen determines the clinical phenotype	1989	QA	small	individual	1	1	NA	text	G94C	A1	21	F
18					small	individual	3	3	NA	text	G526C	A1	6 week not leathal	F
18					small	individual	2	2	NA	text	G718C	A1	34 week	NA
19	Wallis, G. A.;Starman, B. J.;Schwartz, M. F.;Byers, P. H.	Substitution of arginine for glycine at position 847 in the triple-helical domain of the alpha 1 (I) chain of type I collagen produces lethal osteogenesis imperfecta. Molecules that contain one or two abnormal chains differ in stability and secretion	1990	QA	case	individual	2	2	NA	text	G847R	ProA1	NA	NA
20	Grange, D. K.;Lewis, M. B.;Marini, J. C.	Analysis of cultured chorionic villi in a case of osteogenesis imperfecta type II: Implications for prenatal diagnosis	1990	QA	case	individual	2	2	NA	text	NA	NA	32 week	F
21	Valli, R. Tenni and G. Cetta	Moderately Severe Osteogenesis Imperfecta: Biochemical Studies Showing Variable Defect Localization in the Triple-Helical Domain of Type I Collagen	1990	QA	smal	individual	1	4	NA	text	NA	NA	5	M
21					small	individual	1	4	NA	text	NA	NA	4	F
22	Bateman, J. F.;Hannagan, M.;Chan, D.;Cole, W. G.	Characterization of a type I collagen alpha 2(I) glycine-586 to valine substitution in osteogenesis imperfecta type IV. Detection of the mutation and prenatal diagnosis by a chemical cleavage method	1991	QA	case	individual	4	4	NA	text modified from 4b	G586V	A2	NA	F
23	Tenni, R.;Biglino, P.;Dyne, K.;Rossi, A.;Filocamo, M.;Pendola, F.;Brunelli, P.;Buttitta, P.;Borrone, C.;Cetta, G.	Phenotypic variability and abnormal type I collagen unstable at body temperature in a family with mild dominant osteogenesis imperfecta	1991	QA	case	individual	1	1	NA	text	NA	NA	2	M
24	Hawkins, A. Superti-Furga, B. Steinmann and R. Dalgleish	A 9-base pair deletion in COL1A1 in a lethal variant of osteogenesis imperfecta	1991	QA	case	individual	2	2	NA	text	NA	NA	NA	NA
25	Nicholls, J. Oliver, D. V. Renouf, M. Keston and F. M. Pope	Substitution of cysteine for glycine at residue 415 of one allele of the alpha 1(I) chain of type I procollagen in type III/IV osteogenesis imperfecta	1991	QA	case	individual	3	3	NA	text	G415C	A1	NA	NA
26	Wallis, G. A.;Kadler, K. E.;Starman, B. J.;Byers, P. H.	A tripeptide deletion in the triple-helical domain of the pro alpha 1(I) chain of type I procollagen in a patient with lethal osteogenesis imperfecta does not alter cleavage of the molecule by N-proteinase	1992	QA	case	individual	2	2	NA	text	NA	A1	hours	M
27	Bateman, J. F.;Moeller, I.;Hannagan, M.;Chan, D.;Cole, W. G.	Lethal perinatal osteogenesis imperfecta due to a type I collagen alpha 2(I) Gly to Arg substitution detected by chemical cleavage of an mRNA:cDNA sequence mismatch	1992	QA	case	individual	2	2	NA	text	G457R	A2	few hours	NA
28	Fertala, A.;Westerhausen, A.;Morris, G.;Rooney, J. E.;Prockop, D. J.	Two cysteine substitutions in procollagen I: a glycine replacement near the N-terminus of alpha 1(I) chain causes lethal osteogenesis imperfecta and a glycine replacement in the alpha 2(I) chain markedly destabilizes the triple helix	1993	QA	small	individual	2	2	NA	text	G244C	A1	8 weeks	NA
28					small	individual	2	2	NA	text	G787C	A2	still born	NA
29	Valli, M.;Rossi, A.;Forlino, A.;Tenni, R.;Cetta, G.	Extracellular matrix deposition in cultured dermal fibroblasts from four probands affected by osteogenesis imperfecta	1993	QA	small	individual	4	4	NA	inference on description	G910S	NA	8	M
29					small	individual	3	3	NA	inference on description	G178C	NA	NA	M
29					small	individual	2	2	NA	text	G910A	NA	18 months	NA
29					small	individual	2	2	NA	text	G415S	NA	NA	NA
30	Marini, J. C.;Lewis, M. B.;Wang, Q.;Chen, K. J.;Orrison, B. M.	Serine for glycine substitutions in type I collagen in two cases of type IV osteogenesis imperfecta (OI). Additional evidence for a regional model of OI pathophysiology	1993	QA	small	individual	4	4	NA	text	G352S	A1	4	F
30				QA	small	individual	4	4	NA	text	G922S	A2	8	F
31	Lightfoot, S. J.;Atkinson, M. S.;Murphy, G.;Byers, P. H.;Kadler, K. E.	Substitution of serine for glycine 883 in the triple helix of the pro alpha 1 (I) chain of type I procollagen produces osteogenesis imperfecta type IV and introduces a structural change in the triple helix that does not alter cleavage of the molecule by procollagen N-proteinase	1994	QA	case	individual	4	4	NA	text	G883S	A1	2	M
32	Sarafova, A. P.;Choi, H.;Forlino, A.;Gajko, A.;Cabral, W. A.;Tosi, L.;Reing, C. M.;Marini, J. C.	Three novel type I collagen mutations in osteogenesis imperfecta type IV probands are associated with discrepancies between electrophoretic migration of osteoblast and fibroblast collagen	1998	QA	small	individual	4	4	NA	text	G220A	A1	9	M
32					small	individual	4	4	NA	text	G349C	A1	5	F
32					small	individual	4	4	NA	text	G523C	A1	15	F
33	Pace, M. Atkinson, M. C. Willing, G. Wallis and P. H. Byers	Deletions and duplications of Gly-Xaa-Yaa triplet repeats in the triple helical domains of type I collagen chains disrupt helix formation and result in several types of osteogenesis imperfecta	2001	QA	multi	individual	moderate	4	NA	text	NA	A1	NA	NA
33					multi	individual	2	2	NA	text	NA	A1	NA	NA
33					multi	individual	2	2	NA	text	NA	A1	NA	NA
33					multi	individual	2	2	NA	text	NA	A1	NA	NA
33					multi	individual	2	2	NA	text	NA	A1	NA	NA
33					multi	individual	moderate	3	NA	text	NA	A1	NA	NA
33					multi	individual	moderate	4	NA	text	NA	A2	NA	NA
33					multi	individual	2	2	NA	text	NA	A2	NA	NA
33					multi	individual	2	2	NA	text	NA	A2	NA	NA
33					multi	individual	3	3	NA	text	NA	A2	NA	NA
33					multi	individual	4	4	NA	text	NA	A2	NA	NA
34	Pace, J. M.;Kuslich, C. D.;Willing, M. C.;Byers, P. H.	Disruption of one intra-chain disulphide bond in the carboxyl-terminal propeptide of the proalpha1(I) chain of type I procollagen permits slow assembly and secretion of overmodified, but stable procollagen trimers and results in mild osteogenesis imperfecta	2001	QA	case	individual	1	1	NA	text	C1299W	A1	NA	M
35	Pace, J. M.;Chitayat, D.;Atkinson, M.;Wilcox, W. R.;Schwarze, U.;Byers, P. H.	A single amino acid substitution (D1441Y) in the carboxyl-terminal propeptide of the proalpha1(I) chain of type I collagen results in a lethal variant of osteogenesis imperfecta with features of dense bone diseases	2002	QA	case	individual	2	2	NA	text	D1441Y	A1	weeks	F
36	Cabral, Wayne A.;Mertts, Marianna V.;Makareeva, Elena;Colige, Alain;Tekin, Mustafa;Pandya, Arti;Leikin, Sergey;Marini, Joan C.	Type I collagen triplet duplication mutation in lethal osteogenesis imperfecta shifts register of alpha chains throughout the helix and disrupts incorporation of mutant helices into fibrils and extracellular matrix	2003	QA	small	individual	2	2	NA	text	E44 triplet duplication	A1	NA	NA
36					small	individual	NA	NA	NA	no description	G832S	A1	NA	NA
36					small	individual	NA	NA	NA	no description	G898S	A1	NA	NA
36					small	individual	NA	NA	NA	no description	G997S	A1	NA	NA
Quantitative
37	Trelstad, R. L.;Rubin, D.;Gross, J.	Osteogenesis imperfecta congenita: evidence for a generalized molecular disorder of collagen	1977	MA,SR	case	individual	2	2	NA	inference based on death	NA	NA	4 days	F
38	Kirsch, E.;Krieg, T.;Remberger, K.;Fendel, H.;Bruckner, P.;Muller, P. K.	Disorder of collagen metabolism in a patient with osteogenesis imperfecta (lethal type): increased degree of hydroxylation of lysine in collagen types I and III	1981	MA,SR	case	individual	2	2	NA	inference based on death	NA	NA	3 months	M
39	Bateman, T. Mascara, D. Chan and W. G. Cole	Abnormal type I collagen metabolism by cultured fibroblasts in lethal perinatal osteogenesis imperfecta	1984	SR	small	individual	2	2	NA	NA	NA	NA	perinatal lethal	NA
39					small	individual	2	2	NA	NA	NA	NA	perinatal lethal	NA
7	Bateman, J. F.;Mascara, T.;Chan, D.;Cole, W. G.	A structural mutation of the collagen alpha 1(I)CB7 peptide in lethal perinatal osteogenesis imperfecta	1987	SR,QA	case	individual	2	2	NA	Text	NA	NA	15 days	F
41	Kirsch, E.;Krieg, T.;Nerlich, A.;Remberger, K.;Meinecke, P.;Kunze, D.;Muller, P. K.	Compositional analysis of collagen from patients with diverse forms of osteogenesis imperfecta	1987	MA,SR	Multiple	aggregate	1	1	3	Text	NA	NA	range from 5,12,11	NA
41					Multiple	aggregate	2	2	5	Text	NA	NA	10 days max	NA
41					Multiple	aggregate	3	3	12	Text	NA	NA	range 1 to 20	NA
41					Multiple	aggregate	4	4	3	Text	NA	NA	range 10,7,1	NA
42	Tajima, S.;Takehana, M.;Azuma, N.	Production of overmodified type I procollagen in a case of osteogenesis imperfecta	1994	MA,SR	case	individual	4	4	NA	inference based on description	NA	NA	12	M
43	Bank, R. A.;Tekoppele, J. M.;Janus, G. J.;Wassen, M. H.;Pruijs, H. E.;Van der Sluijs, H. A.;Sakkers, R. J.	Pyridinium cross-links in bone of patients with osteogenesis imperfecta: evidence of a normal intrafibrillar collagen packing	2000	MA,SR	multi	individual	1	1	NA	text	NA	NA	NA	NA
43					multi	individual	1	1	NA	text	NA	NA	NA	NA
43					multi	individual	1	1	NA	text	NA	NA	NA	NA
43					multi	individual	1	1	NA	text	NA	NA	NA	NA
43					multi	individual	3	3	NA	text	NA	NA	NA	NA
43					multi	individual	3	3	NA	text	NA	NA	NA	NA
43					multi	individual	3	3	NA	text	NA	NA	NA	NA
43					multi	individual	3	3	NA	text	NA	NA	NA	NA
43					multi	individual	3	3	NA	text	NA	NA	NA	NA
43					multi	individual	3	3	NA	text	NA	NA	NA	NA
43					multi	individual	3	3	NA	text	NA	NA	NA	NA
43					multi	individual	3	3	NA	text	NA	NA	NA	NA
43					multi	individual	3	3	NA	text	NA	NA	NA	NA
43					multi	individual	3	3	NA	text	NA	NA	NA	NA
43					multi	individual	3	3	NA	text	NA	NA	NA	NA
43					multi	individual	4	4	NA	text	NA	NA	NA	NA
43					multi	individual	4	4	NA	text	NA	NA	NA	NA
43					multi	individual	4	4	NA	text	NA	NA	NA	NA
43					multi	individual	4	4	NA	text	NA	NA	NA	NA
43					multi	individual	4	4	NA	text	NA	NA	NA	NA
43					multi	individual	4	4	NA	text	NA	NA	NA	NA
43					multi	individual	4	4	NA	text	NA	NA	NA	NA
43					multi	individual	4	4	NA	text	NA	NA	NA	NA
43					multi	individual	4	4	NA	text	NA	NA	NA	NA
43					multi	individual	4	4	NA	text	NA	NA	NA	NA
43					multi	individual	4	4	NA	text	NA	NA	NA	NA
43					multi	individual	4	4	NA	text	NA	NA	NA	NA
43					multi	individual	4	4	NA	text	NA	NA	NA	NA
44	Taga, Yuki;Kusubata, Masashi;Ogawa-Goto, Kiyoko;Hattori, Shunji	Site-specific quantification concurrently with identification of collagen O-glycosylations in osteogenesis imperfecta by hydrazide chemistry and silac	2012	SR	small	individual	2	2	NA	inference	G946C	NA	NA	NA
44					small	individual	NA	NA	NA	not detectable	NA	NA	4	NA
45	Takeyari, S.;Kubota, T.;Ohata, Y.;Fujiwara, M.;Kitaoka, T.;Taga, Y.;Mizuno, K.;Ozono, K.	4-phenylbutyric acid enhances the mineralization of osteogenesis imperfecta iPSC-derived osteoblasts	2020	SR	multi	individual	1	1	NA	text	c.2667+>C	NA	NA	NA
45					multi	individual	1	1	NA	text	c495T>G	NA	NA	NA
45					multi	individual	3	3	NA	text	c.2461G>A	NA	NA	NA
45					multi	individual	3	3	NA	text	c.1615-2A>T	NA	NA	NA
45					multi	individual	3	3	NA	text	c3305G>T	NA	NA	NA
45					multi	individual	3	3	NA	text	c.1090-3_1155del		NA	NA
Meta-Analysis
46	Bleckmann, H.;Kresse, H.;Wollensak, J.;Buddecke, E.	[Glycosaminoglycan and collagen analyses in osteogenesis imperfecta]	1971	MA	case	individual	NA	NA	NA	Underminatable	NA	Na	3	M
47	Eastoe, J. E.;Martens, P.;Thomas, N. R.	The amino-acid composition of human hard tissue collagens in osteogenesis imperfecta and dentinogenesis imperfecta	1973	MA	case	individual	2	2	NA	inference based on death	NA	Na	2 weeks	M
48	Meigel, W. N.;Muller, P. K.	Disturbance in the regulation of the type of collagen synthesized in a form of osteogenesis imperfecta	1975	MA	case	individual	NA	NA	NA	Underminatable	NA	NA	NA	NA
37	Trelstad, R. L.;Rubin, D.;Gross, J.	Osteogenesis imperfecta congenita: evidence for a generalized molecular disorder of collagen	1977	MA,SR	case	individual	2	2	NA	inference based on death	NA	NA	4 days	F
49	Takagi, Y.;Koshiba, H.;Kimura, O.;Kuboki, Y.;Sasaki, S.	Dentinogenesis imperfecta: evidence of qualitative alteration in the organic dentin matrix	1980	MA	small	individual	tarda	NA	NA	Text	NA	NA	4	NA
49					small		cogenita	NA	NA	Text	NA	NA	13	NA
38	Kirsch, E.;Krieg, T.;Remberger, K.;Fendel, H.;Bruckner, P.;Muller, P. K.	Disorder of collagen metabolism in a patient with osteogenesis imperfecta (lethal type): increased degree of hydroxylation of lysine in collagen types I and III	1981	MA,SR	case	individual	2	2	NA	inference based on death	NA	NA	3 months	M
50	Herbage, D.;Borsali, F.;Buffevant, C.;Flandin, F.;Aguercif, M.	Composition, cross-linking and thermal stability of bone and skin collagens in patients with osteogenesis imperfecta	1982	MA	Multi	individual	severe	4	NA	Text	NA	NA	4	F
50					Multi		moderate/severe	1	NA	Text	NA	NA	7	M
50					Multi		severe	3	NA	Text	NA	NA	9	M
50					Multi		severe	4	NA	Text	NA	NA	16	M
51	Kirsch, E.;Glanville, R. W.;Krieg, T.;Muller, P.	Analysis of cyanogen bromide peptides of type I collagen from a patient with lethal osteogenesis imperfecta	1983	MA	case	individual	2	2	NA	previous citation	NA	NA	3 months
52	Cetta, G.;De Luca, G.;Tenni, R.;Zanaboni, G.;Lenzi, L.;Castellani, A. A.	Biochemical investigations of different forms of osteogenesis imperfecta. Evaluation of 44 cases	1983	MA	Multi	individual	mild	1	NA	text	NA	NA	NA	NA
52					Multi		mild	1	NA	text	NA	NA	NA	NA
52					Multi		mild	1	NA	text	NA	NA	NA	NA
52					Multi		mild	1	NA	text	NA	NA	NA	NA
52					Multi		mild	1	NA	text	NA	NA	NA	NA
52					Multi		mild	1	NA	text	NA	NA	NA	NA
52					Multi		Severe	3	NA	text	NA	NA	NA	NA
52					Multi		Severe	3	NA	text	NA	NA	NA	NA
52					Multi		Severe	4	NA	text	NA	NA	NA	NA
52					Multi		Severe	4	NA	text	NA	NA	NA	NA
52					Multi		Severe	3	NA	text	NA	NA	NA	NA
52					Multi		Severe	3	NA	text	NA	NA	NA	NA
52					Multi		2	2	NA	inference based on death	NA	NA	NA	NA
54	Steinmann, B.;Rao, V. H.;Vogel, A.;Bruckner, P.;Gitzelmann, R.;Byers, P. H.	Cysteine in the triple-helical domain of one allelic product of the alpha 1(I) gene of type I collagen produces a lethal form of osteogenesis imperfecta	1984	MA	case	individual	2	2	NA	text	NA	NA	NA	M
55	Deak, S. B.;van der Rest, M.;Prockop, D. J.	Altered helical structure of a homotrimer of alpha 1(I)chains synthesized by fibroblasts from a variant of osteogenesis imperfecta	1985	MA	case	individual	NA	NA	NA	Underminatable	NA	ProA2	NA	NA
56	Stoss, H.;Pontz, B. F.;Pesch, H. J.;Ott, R.	Heterogeneity of osteogenesis imperfecta. Biochemical and morphological findings in a case of type III according to Sillence	1986	MA	case	individual	3	3	NA	text	NA	NA	6 week	M
41	Kirsch, E.;Krieg, T.;Nerlich, A.;Remberger, K.;Meinecke, P.;Kunze, D.;Muller, P. K.	Compositional analysis of collagen from patients with diverse forms of osteogenesis imperfecta	1987	MA,SR	Multiple	aggregate	1	1	3	Text	NA	NA	range from 5,12,11	NA
41					Multiple	aggregate	2	2	5	Text	NA	NA	10 days max	NA
41					Multiple	aggregate	3	3	12	Text	NA	NA	range 1 to 20	NA
41					Multiple	aggregate	4	4	3	Text	NA	NA	range 10,7,1	NA
57	Tenni, R.;Cetta, G.;Dyne, K.;Rossi, A.;Quacci, D.;Lenzi, L.;Castellani, A. A.	Type I procollagen in the severe non-lethal form of osteogenesis imperfecta. Defective pro-alpha 1(I) chains in a patient with abnormal proteoglycan metabolism and mineral deposits in the dermis	1988	MA,QA	case	individual	3	3	NA	text	NA	NA	5	M
58	Brenner, R. E.;Vetter, U.;Worsdorfer, O.;Nerlich, A.;Teller, W. M.;Muller, P. K.	Biochemical analysis of bone compacta in osteogenesis imperfecta	1988	MA	mutiple	individual	1	1	NA	text	NA	NA	NA	NA
58	Brenner, R. E.;Vetter, U.;Worsdorfer, O.;Nerlich, A.;Teller, W. M.;Muller, P. K.				mutiple		1	1	NA	text	NA	NA	NA	NA
58	Brenner, R. E.;Vetter, U.;Worsdorfer, O.;Nerlich, A.;Teller, W. M.;Muller, P. K.				mutiple		1	1	NA	text	NA	NA	NA	NA
58	Brenner, R. E.;Vetter, U.;Worsdorfer, O.;Nerlich, A.;Teller, W. M.;Muller, P. K.				mutiple		2	2	NA	text	NA	NA	NA	NA
58	Brenner, R. E.;Vetter, U.;Worsdorfer, O.;Nerlich, A.;Teller, W. M.;Muller, P. K.				mutiple		2	2	NA	text	NA	NA	NA	NA
58	Brenner, R. E.;Vetter, U.;Worsdorfer, O.;Nerlich, A.;Teller, W. M.;Muller, P. K.				mutiple		3	3	NA	text	NA	NA	NA	NA
58	Brenner, R. E.;Vetter, U.;Worsdorfer, O.;Nerlich, A.;Teller, W. M.;Muller, P. K.				mutiple		3	3	NA	text	NA	NA	NA	NA
58	Brenner, R. E.;Vetter, U.;Worsdorfer, O.;Nerlich, A.;Teller, W. M.;Muller, P. K.				mutiple		3	3	NA	text	NA	NA	NA	NA
58	Brenner, R. E.;Vetter, U.;Worsdorfer, O.;Nerlich, A.;Teller, W. M.;Muller, P. K.				mutiple		3	3	NA	text	NA	NA	NA	NA
58	Brenner, R. E.;Vetter, U.;Worsdorfer, O.;Nerlich, A.;Teller, W. M.;Muller, P. K.				mutiple		3	3	NA	text	NA	NA	NA	NA
58	Brenner, R. E.;Vetter, U.;Worsdorfer, O.;Nerlich, A.;Teller, W. M.;Muller, P. K.				mutiple		3	3	NA	text	NA	NA	NA	NA
58	Brenner, R. E.;Vetter, U.;Worsdorfer, O.;Nerlich, A.;Teller, W. M.;Muller, P. K.				mutiple		3	3	NA	text	NA	NA	NA	NA
58	Brenner, R. E.;Vetter, U.;Worsdorfer, O.;Nerlich, A.;Teller, W. M.;Muller, P. K.				mutiple		3	3	NA	text	NA	NA	NA	NA
58	Brenner, R. E.;Vetter, U.;Worsdorfer, O.;Nerlich, A.;Teller, W. M.;Muller, P. K.				mutiple		3	3	NA	text	NA	NA	NA	NA
58	Brenner, R. E.;Vetter, U.;Worsdorfer, O.;Nerlich, A.;Teller, W. M.;Muller, P. K.				mutiple		3	3	NA	text	NA	NA	NA	NA
58	Brenner, R. E.;Vetter, U.;Worsdorfer, O.;Nerlich, A.;Teller, W. M.;Muller, P. K.				mutiple		3	3	NA	text	NA	NA	NA	NA
58	Brenner, R. E.;Vetter, U.;Worsdorfer, O.;Nerlich, A.;Teller, W. M.;Muller, P. K.				mutiple		3	3	NA	text	NA	NA	NA	NA
58	Brenner, R. E.;Vetter, U.;Worsdorfer, O.;Nerlich, A.;Teller, W. M.;Muller, P. K.				mutiple		3	3	NA	text	NA	NA	NA	NA
58	Brenner, R. E.;Vetter, U.;Worsdorfer, O.;Nerlich, A.;Teller, W. M.;Muller, P. K.				mutiple		3	3	NA	text	NA	NA	NA	NA
58	Brenner, R. E.;Vetter, U.;Worsdorfer, O.;Nerlich, A.;Teller, W. M.;Muller, P. K.				mutiple		4	4	NA	text	NA	NA	NA	NA
58	Brenner, R. E.;Vetter, U.;Worsdorfer, O.;Nerlich, A.;Teller, W. M.;Muller, P. K.				mutiple		4	4	NA	text	NA	NA	NA	NA
58	Brenner, R. E.;Vetter, U.;Worsdorfer, O.;Nerlich, A.;Teller, W. M.;Muller, P. K.				mutiple		4	4	NA	text	NA	NA	NA	NA
58	Brenner, R. E.;Vetter, U.;Worsdorfer, O.;Nerlich, A.;Teller, W. M.;Muller, P. K.				mutiple		4	4	NA	text	NA	NA	NA	NA
58	Brenner, R. E.;Vetter, U.;Worsdorfer, O.;Nerlich, A.;Teller, W. M.;Muller, P. K.				mutiple		4	4	NA	text	NA	NA	NA	NA
58	Brenner, R. E.;Vetter, U.;Worsdorfer, O.;Nerlich, A.;Teller, W. M.;Muller, P. K.				mutiple		4	4	NA	text	NA	NA	NA	NA
58	Brenner, R. E.;Vetter, U.;Worsdorfer, O.;Nerlich, A.;Teller, W. M.;Muller, P. K.				mutiple		4	4	NA	text	NA	NA	NA	NA
58	Brenner, R. E.;Vetter, U.;Worsdorfer, O.;Nerlich, A.;Teller, W. M.;Muller, P. K.				mutiple		4	4	NA	text	NA	NA	NA	NA
58	Brenner, R. E.;Vetter, U.;Worsdorfer, O.;Nerlich, A.;Teller, W. M.;Muller, P. K.				mutiple		4	4	NA	text	NA	NA	NA	NA
58	Brenner, R. E.;Vetter, U.;Worsdorfer, O.;Nerlich, A.;Teller, W. M.;Muller, P. K.				mutiple		4	4	NA	text	NA	NA	NA	NA
59	Maroteaux, P.;Cohen-Solal, L.;Bonaventure, J.	Clinical and genetical heterogeneity of osteogenesis imperfecta	1988	MA	small	individual	NA	NA	NA	text	NA	NA	3 months	double check
59	Maroteaux, P.;Cohen-Solal, L.;Bonaventure, J.				small		NA	NA	NA	text	NA	NA	15	double check
59	Maroteaux, P.;Cohen-Solal, L.;Bonaventure, J.				small		NA	NA	NA	text	NA	NA	27	double check
60	Gage, J. P.;Francis, M. J.;Smith, R.	Abnormal amino acid analyses obtained from osteogenesis imperfecta dentin	1988	MA	multiple	aggregate	NA	NA	49	text	NA	NA	NA	NA
60	Gage, J. P.;Francis, M. J.;Smith, R.				multiple	aggregate	NA	NA	10	text	NA	NA	NA	NA
61	Rao, V. H.;Steinmann, B.;de Wet, W.;Hollister, D. W.	Decreased thermal denaturation temperature of osteogenesis imperfecta mutant collagen is independent of post-translational overmodifications of lysine and hydroxylysine	1989	MA	case	individual	2	2	NA	text	G988C	A1	NA	M
62	Brenner, R. E.;Vetter, U.;Nerlich, A.;Worsdorfer, O.;Teller, W. M.;Muller, P. K.	Osteogenesis imperfecta: insufficient collagen synthesis in early childhood as evidenced by analysis of compact bone and fibroblast cultures	1989	MA	multiple	aggregate	1	1	3	text	NA	NA	NA	NA
62					multiple	aggregate	2	2	2	text	NA	NA	NA	NA
62					multiple	aggregate	3	3	16	text	NA	NA	NA	NA
62					multiple	aggregate	4	4	9	text	NA	NA	NA	NA
42	Tajima, S.;Takehana, M.;Azuma, N.	Production of overmodified type I procollagen in a case of osteogenesis imperfecta	1994	MA,SR	case	individual	4	4	NA	inference based on description	NA	NA	12	M
63	Brenner, R. E.;Vetter, U.;Stoss, H.;Muller, P. K.;Teller, W. M.	Defective collagen fibril formation and mineralization in osteogenesis imperfecta with congenital joint contractures (Bruck syndrome)	1993	MA	multi	aggregate	3/4	4	22	text	NA	NA	NA	NA
64	Lehmann, H. W.;Rimek, D.;Bodo, M.;Brenner, R. E.;Vetter, U.;Worsdorfer, O.;Karbowski, A.;Muller, P. K.	Hydroxylation of collagen type I: evidence that both lysyl and prolyl residues are overhydroxylated in osteogenesis imperfecta	1995	MA	multi	individual	1	1	NA	text	NA	NA	NA	NA
64					multi	individual	1	1	NA	text	NA	NA	NA	NA
64					multi	individual	1	1	NA	text	NA	NA	NA	NA
64					multi	individual	1	1	NA	text	NA	NA	NA	NA
64					multi	individual	1	1	NA	text	NA	NA	NA	NA
64					multi	individual	1	1	NA	text	NA	NA	NA	NA
64					multi	individual	2	2	NA	text	NA	NA	few months	NA
64					multi	individual	2	2	NA	text	NA	NA	few months	NA
64					multi	individual	2	2	NA	text	NA	NA	few months	NA
64					multi	individual	2	2	NA	text	NA	NA	few months	NA
64					multi	individual	2	2	NA	text	NA	NA	few months	NA
64					multi	individual	2	2	NA	text	NA	NA	few months	NA
64					multi	individual	2	2	NA	text	NA	NA	few months	NA
64					multi	individual	3	3	NA	text	NA	NA	NA	NA
64					multi	individual	3	3	NA	text	NA	NA	NA	NA
64					multi	individual	3	3	NA	text	NA	NA	NA	NA
64					multi	individual	3	3	NA	text	NA	NA	NA	NA
64					multi	individual	3	3	NA	text	NA	NA	NA	NA
64					multi	individual	3	3	NA	text	NA	NA	NA	NA
64					multi	individual	3	3	NA	text	NA	NA	NA	NA
64					multi	individual	3	3	NA	text	NA	NA	NA	NA
64					multi	individual	3	3	NA	text	NA	NA	NA	NA
64					multi	individual	3	3	NA	text	NA	NA	NA	NA
64					multi	individual	3	3	NA	text	NA	NA	NA	NA
64					multi	individual	3	3	NA	text	NA	NA	NA	NA
64					multi	individual	4	4	NA	text	NA	NA	NA	NA
64					multi	individual	4	4	NA	text	NA	NA	NA	NA
64					multi	individual	4	4	NA	text	NA	NA	NA	NA
64					multi	individual	4	4	NA	text	NA	NA	NA	NA
64					multi	individual	4	4	NA	text	NA	NA	NA	NA
64					multi	individual	4	4	NA	text	NA	NA	NA	NA
64					multi	individual	4	4	NA	text	NA	NA	NA	NA
64					multi	individual	4	4	NA	text	NA	NA	NA	NA
64					multi	individual	4	4	NA	text	NA	NA	NA	NA
64					multi	individual	4	4	NA	text	NA	NA	NA	NA
64					multi	individual	4	4	NA	text	NA	NA	NA	NA
64					multi	individual	4	4	NA	text	NA	NA	NA	NA
64					multi	individual	4	4	NA	text	NA	NA	NA	NA
64					multi	individual	4	4	NA	text	NA	NA	NA	NA
43	Bank, R. A.;Tekoppele, J. M.;Janus, G. J.;Wassen, M. H.;Pruijs, H. E.;Van der Sluijs, H. A.;Sakkers, R. J.	Pyridinium cross-links in bone of patients with osteogenesis imperfecta: evidence of a normal intrafibrillar collagen packing	2000	MA,SR	multi	individual	1	1	NA	text	NA	NA	NA	NA
43					multi	individual	1	1	NA	text	NA	NA	NA	NA
43					multi	individual	1	1	NA	text	NA	NA	NA	NA
43					multi	individual	1	1	NA	text	NA	NA	NA	NA
43					multi	individual	3	3	NA	text	NA	NA	NA	NA
43					multi	individual	3	3	NA	text	NA	NA	NA	NA
43					multi	individual	3	3	NA	text	NA	NA	NA	NA
43					multi	individual	3	3	NA	text	NA	NA	NA	NA
43					multi	individual	3	3	NA	text	NA	NA	NA	NA
43					multi	individual	3	3	NA	text	NA	NA	NA	NA
43					multi	individual	3	3	NA	text	NA	NA	NA	NA
43					multi	individual	3	3	NA	text	NA	NA	NA	NA
43					multi	individual	3	3	NA	text	NA	NA	NA	NA
43					multi	individual	3	3	NA	text	NA	NA	NA	NA
43					multi	individual	3	3	NA	text	NA	NA	NA	NA
43					multi	individual	4	4	NA	text	NA	NA	NA	NA
43					multi	individual	4	4	NA	text	NA	NA	NA	NA
43					multi	individual	4	4	NA	text	NA	NA	NA	NA
43					multi	individual	4	4	NA	text	NA	NA	NA	NA
43					multi	individual	4	4	NA	text	NA	NA	NA	NA
43					multi	individual	4	4	NA	text	NA	NA	NA	NA
43					multi	individual	4	4	NA	text	NA	NA	NA	NA
43					multi	individual	4	4	NA	text	NA	NA	NA	NA
43					multi	individual	4	4	NA	text	NA	NA	NA	NA
43					multi	individual	4	4	NA	text	NA	NA	NA	NA
43					multi	individual	4	4	NA	text	NA	NA	NA	NA
43					multi	individual	4	4	NA	text	NA	NA	NA	NA
43					multi	individual	4	4	NA	text	NA	NA	NA	NA
65	Barnes, A. M.;Chang, W.;Morello, R.;Cabral, W. A.;Weis, M.;Eyre, D. R.;Leikin, S.;Makareeva, E.;Kuznetsova, N.;Uveges, T. E.;Ashok, A.;Flor, A. W.;Mulvihill, J. J.;Wilson, P. L.;Sundaram, U. T.;Lee, B.;Marini, J. C.	Deficiency of cartilage-associated protein in recessive lethal osteogenesis imperfecta	2006	MA	small	individual	3	3	NA	text	G997S	A1	NA	NA
66	Makareeva, Elena;Mirigian, Lynn S.;Mertz, Edward L.;Vera, Juan C.;Espinoza, Nydea A.;Leikin, Sergey;Sun, Guoli;Yang, Kathleen;Chen, Diana;Klein, Teri E.;Byers, Peter H.	Substitutions for arginine at position 780 in triple helical domain of the alpha1(I) chain alter folding of the type I procollagen molecule and cause osteogenesis imperfecta	2018	MA	small	individual	NA	NA	NA	no information	G763S	A1	NA	NA
66					small	individual	NA	NA	NA	no information	G776C	A1	NA	NA
66					small	individual	NA	NA	NA	no information	R780C	A1	NA	NA
66					small	individual	NA	NA	NA	no information	R780L	A1	NA	NA
